# Supplementary material for: Enhanced Plant Growth on Simulated Martian Regolith via Water Chemistry Optimisation: The Role of RONS and Nano/Micro-Bubbles
Source: Int J Mol Sci. 2025 Aug 27;26(17):8318. doi: 10.3390/ijms26178318 (PMC12428210; doi:10.3390/ijms26178318)
Supplement: Supplementary file 1 [file ijms-26-08318-s001.zip]

Archive with 1 entries (1 files):
- ijms-3813831-supplementary.pdf
